# Supplementary material for: Selection maintains a nonadaptive floral polyphenism
Source: Evol Lett. 2024 Apr 25;8(4):610–21. doi: 10.1093/evlett/qrae017 (PMC11291621; doi:10.1093/evlett/qrae017)
Supplement: qrae017_suppl_Supplementary_Dataset_S1 [file qrae017_suppl_supplementary_dataset_s1.xls]

## Sheet: Supplementary Dataset 1
Dataset S2. Phenotypic traits values and slopes for each plants from Negratin population used in the selection analyses.
Individual	Flowering_Summer	Indiv	Spring_Total_Flowers	Spring_Ovules_Fruit	Spring_Final_Seed_Plant	Spring_Seeds.Plants	Spring_SLA	Spring_LDMC	Spring_X.C	Spring_X.N	Spring_CN	Spring_P	Spring_K	Spring_Fe	Spring_Mg	spring.Cyanidin	Height	Diameter_1	Diameter_2	Total_Flowers	SLA.slopes	LDMC.slopes	K.slopes	P.slopes	N.slopes	CN.slopes	Ovules_slopes	Hemivolume.slopes	Total_Flowers.slopes	Height.slopes	Floral_Diam.slopes	Cor_Tube.slopes	Cyanidin.slopes	Kaempferol.slopes	Chroma.slopes	Brightness.slopes	ChromaticContrast.slopes	AchromaticContrast.slopes	Comp1.slopes	Comp2.slopes	Comp3.slopes	Comp4.slopes	Viable_Seed_Plant	Final_Seed_Plant	Final_Seeds_Plant_II	Estimated_Fruits	Viable_Seed_Fruit	Estimated_Fruits.slopes	Viable_Seed_Fruit.slopes
1	YES	1	133	105.4	11358.2	11358.2	11.1269	149.17	33.12	3.052	10.852	0.148835	1.08627	41.0703	0.869698	3.98683	61	87	84	212	-0.381	0.236	-0.475625	-0.679623	-1.126	1.135	-0.025372	0.741759	-0.111873	0.886	-0.760894	-0.755891	-0.80023	0.480323	0.621796	1.54049	0.535458	-0.285445	-0.280921	0.218514	-0.0579163	0.650819	12441.4	11856.2	19226.6	138	94.7	-1.04817	0.152073
2	YES	2	112	113.8	11334.4	11334.4	11.2444	154.613	32.57	2.603	12.512	0.137871	0.726509	40.3021	1.08223	5.03453	74	81	40	166	-0.218	0.287	-0.467316	-0.259022	-0.746	0.877	-1.14174	0.794662	-0.085653	0.515	-1.01449	-1.00099	-0.874912	0.594881	0.883668	0.0437188	0.629585	-0.191318	-0.641772	0.366332	0.0634079	0.732745	11860.8	11860.8	13364.8	126	69.4	-0.802502	-0.986923
3	YES	3	320	135.2	13616	13616	13.8205	142.241	33.9	3.264	10.386	0.20017	0.864975	38.0741	0.983027	2.93163	78	81	64	370.087	-0.142	0.164	NA	NA	-0.609	0.965	-0.882945	1.5037	-0.273565	0.4	-1.05844	-0.806278	-0.597834	0.97183	0.955122	0.676265	0.323348	-0.497555	0.15964	0.155271	-0.180838	0.88283	13839.4	13701.4	13835.6	122	65.9	-0.88439	-1.6666
4	YES	4	249	98.6	3929.2	3929.2	13.1712	178.298	38.05	1.984	19.178	0.170473	1.68533	48.3339	0.52289	3.63433	72	55	42	286.085	-0.27	0.224	-0.786262	-0.774098	-0.583	1.452	-1.32611	-0.155437	-0.216754	-0.229	-0.777521	-0.434786	-0.609828	0.713016	0.883556	0.603702	0.984382	0.163479	0.162688	0.254761	-0.308453	0.727081	3940.87	3940.87	4010.87	48	47.6333	-0.376685	-1.11624
5	NO	5	156	109.6	2657.2	2657.2	9.37954	171.6	29.42	1.917	15.347	0.137309	0.371711	30.5742	0.549353	4.574	61	52	22	162	-0.059	0.029	0.72079	-0.0931532	-0.452	0.864	NA	NA	NA	NA	NA	NA	NA	NA	NA	NA	NA	NA	NA	NA	NA	NA	2657.2	2657.2	2657.2	26	51.1	NA	NA
6	NO	6	32	87.4	1862.4	1862.4	9.80879	153.21	31.33	1.901	16.481	0.14799	0.829033	53.2447	0.994552	7.03869	38	40	52	34.6667	0.217	0.042	-0.212298	-0.0154756	-0.14	0.495	NA	NA	NA	NA	NA	NA	NA	NA	NA	NA	NA	NA	NA	NA	NA	NA	1862.4	1862.4	1981.83	24	69.0857	NA	NA
7	NO	7	36	98	2851.2	2851.2	9.58601	152.388	29.57	1.593	18.562	0.140729	1.11026	43.9444	1.37463	4.35382	54	53	61	36	NA	NA	NA	NA	NA	NA	NA	NA	NA	NA	NA	NA	NA	NA	NA	NA	NA	NA	NA	NA	NA	NA	2851.2	2851.2	2851.2	33	73	NA	NA
8	NO	8	30	72.2	315.6	315.6	14.1966	135.579	33.18	1.94	17.103	0.170668	1.30491	52.9733	1.22765	6.22617	39	27	30	45	NA	NA	NA	NA	NA	NA	NA	NA	NA	NA	NA	NA	NA	NA	NA	NA	NA	NA	NA	NA	NA	NA	315.6	315.6	384.171	6	43.7286	NA	NA
9	NO	9	120	77.4	2948.4	2948.4	12.0029	104.437	27.86	1.862	14.962	0.114868	0.466674	56.9369	1.30746	5.02309	57	45	46	123.81	NA	NA	NA	NA	NA	NA	NA	NA	NA	NA	NA	NA	NA	NA	NA	NA	NA	NA	NA	NA	NA	NA	2948.4	2948.4	2995.2	63	43.7	NA	NA
10	YES	10	20	82.8	353.16	588.6	11.2266	161.523	36.2	2.548	14.207	0.203795	0.597237	82.4625	0.735512	4.94359	45	30	37	20	-0.365	0.388	-0.379431	-1.21869	-1.01	1.655	0.20805	-0.04241	-0.0166062	-0.143	-1.10055	-0.727667	-0.993335	1.03857	0.91623	0.515388	1.08652	0.265615	-0.106909	0.756585	0.576656	0.661404	588.6	353.16	588.6	9	69.325	-0.0736991	0.121814
11	YES	11	76	76	1475	1475	13.7054	139.157	32.59	2.103	15.497	0.180808	0.65758	56.9861	1.60275	4.26881	40	54	31	88.16	-0.063	0.109	-0.342885	-0.675255	-0.267	0.515	-0.12686	-0.0529801	-0.0655508	-0.143	-0.892771	-0.458235	-0.928486	1.05078	0.950391	-1.07063	1.17573	0.354829	-0.0345981	0.422119	0.0761998	0.480723	1499.6	1491	1539	26	41.8	-0.196531	-0.533807
12	NO	12	102	83.6	1537.2	1537.2	14.4356	157.223	36.88	3.043	12.12	0.18015	1.02112	109.236	1.69198	5.46234	42	56	29	111.714	NA	NA	NA	NA	NA	NA	NA	NA	NA	NA	NA	NA	NA	NA	NA	NA	NA	NA	NA	NA	NA	NA	1537.2	1537.2	1604.53	21	53.4333	NA	NA
13	YES	13	156	79.8	672.84	747.6	11.5308	180.753	36.73	2.3	15.97	0.253863	1.66608	71.2196	0.933254	5.63392	40	46	45	189.429	-0.302	-0.301	-1.26489	-1.57841	-0.566	0.645	-0.426249	-0.0325879	-0.133724	-0.0572	-1.05053	-0.746483	-1.2254	0.853358	1.10076	0.0273913	0.600542	-0.220361	-0.124599	0.150671	-0.204294	0.808335	911.1	836.34	911.1	17	53.95	-0.0900766	0.0170689
14	YES	14	430	108	4757	4757	15.7403	114.746	32.47	3.305	9.825	0.25243	0.637136	68.1254	1.66332	4.02517	65	44	23	744.93	-0.523	0.46	-0.273748	-1.26332	-0.685	0.597	0.167455	0.205383	-0.374076	0.229	-1.05823	-0.458646	-0.798124	1.51241	1.11413	0.231378	0.879457	0.0585533	0.0140204	0.59819	-0.576599	0.547856	4875	4875	7825	73	63	-0.565027	-0.124141
15	YES	15	88	109	3066	3066	17.2938	131.419	34.66	2.566	13.507	0.260875	1.09347	65.6259	1.1558	5.43306	42	60	60	106.857	-0.988	0.274	-0.723086	-1.59203	-0.604	0.553	-0.050744	-0.0668887	-0.0760389	0.229	-0.662874	-0.347174	-1.13998	0.70702	1.14801	0.325438	1.0122	0.191295	0.100965	0.304493	0.068158	0.765561	3097.8	3097.8	3352.2	43	52.4	-0.335741	-0.639327
16	NO	16	54	72	1539	1539	10.3309	160.826	31.8	2.593	12.264	0.187969	0.718965	82.3247	1.26342	4.31844	39	23	21	64	0.323	-0.112	-0.41291	-0.648106	-0.319	0.668	NA	NA	NA	NA	NA	NA	NA	NA	NA	NA	NA	NA	NA	NA	NA	NA	1539	1539	1643	27	46.1	NA	NA
17	YES	17	240	107.2	7669.2	7669.2	11.5973	138.746	33.99	3.415	9.953	0.245785	1.36135	61.5015	1.38465	6.86269	34	44	46	377.143	0.092	0.072	-1.04741	-1.09619	-0.481	0.412	-0.228348	0.0975065	-0.20714	0.314	-1.09195	-0.873547	-1.44316	1.01793	1.1842	0.296213	0.906146	0.085243	0.112188	0.242363	-0.254748	0.784838	7687.2	7671	7695.6	80	52.8	-0.605971	-1.45245
18	YES	18	120	71.2	518.4	518.4	11.4336	118.445	27.75	1.83	15.164	0.16067	0.867549	61.6377	1.93408	6.18504	36	26	23	330	0.289	0.388	-0.481686	-0.503919	0.084	0.481	-0.5252	0.0290771	-0.104007	0.0858	-0.841066	-0.618157	-1.28716	0.949674	1.09148	0.637206	0.27149	-0.549413	0.169217	-0.0512148	0.0204363	0.835717	528.4	528.4	728.4	13	26.6	-0.0900769	-0.515186
19	YES	19	408	118	9480.2	9480.2	12.3905	123.961	32.25	2.961	10.892	0.203652	1.12904	54.9116	1.46064	5.34905	63	95	73	720.673	-0.385	0.275	-0.924029	-1.21685	-0.882	0.888	-1.04025	0.605856	-0.291919	-0.172	-0.664975	-0.233974	-1.13538	0.664352	0.93497	1.41758	-0.29959	-1.12049	0.283042	0.562911	-0.333044	0.638186	14166.7	11108.2	11284.2	181	72.175	-0.27023	-1.03736
20	YES	20	133	96.2	2088.4	2088.4	13.7038	141.463	35.82	2.274	15.752	0.157574	0.569053	54.7499	0.89859	4.80615	56	41	42	167.696	-0.369	0.379	-0.432131	-0.387379	-0.571	0.89	-0.499828	-0.053879	-0.115369	-0.257	-0.79946	-0.291219	-1.0386	1.20947	1.19029	0.375255	0.758386	-0.0625173	0.135195	0.357303	-0.0161661	0.7448	2088.4	2088.4	2088.4	24	45.4	-0.180153	-1.409
21	NO	21	128	95.4	2304	2304	11.7363	150.453	34.94	2.708	12.903	0.194406	1.25349	86.6856	0.554788	4.64401	58	55	39	128	NA	NA	NA	NA	NA	NA	NA	NA	NA	NA	NA	NA	NA	NA	NA	NA	NA	NA	NA	NA	NA	NA	2304	2304	2304	30	NA	NA	NA
22	YES	22	160	87.8	780	780	20.3672	121.495	40.2	3.909	10.284	0.422998	2.41897	109.461	0.365556	4.19433	45	50	23	272	-0.301	0.397	NA	NA	-0.529	0.711	0.71549	0.055684	-0.138094	0.314	-1.26966	-1.26286	-0.905637	1.26897	1.08965	0.923911	0.547766	-0.273137	-0.408627	0.187426	0.837227	0.963913	852	852	1032	12	57	-0.0655103	-0.651742
23	YES	23	184	101	5807.2	5807.2	18.0228	125.032	36.36	2.408	15.1	0.181782	0.990138	53.8511	1.0027	6.76053	53	49	51	303.059	-1.055	0.825	-0.553059	-0.796992	-0.709	1.096	-0.888019	-0.034361	-0.156448	-0.314	-0.79305	-0.597697	-1.42554	0.724342	0.941828	0.407849	0.00819877	-0.812704	-0.206381	0.264403	0.0132694	0.523269	5887.2	5887.2	6511.2	73	50.7	-0.515894	-1.07693
24	YES	24	90	72.2	2073.6	2073.6	11.7782	121.363	34.17	3.017	11.326	0.229145	1.29754	64.3712	0.765741	4.32825	42	42	28	107.5	0.016	0.442	-0.869896	-0.854012	-0.619	0.501	-0.0685043	-0.0382009	-0.0769129	-0.2	-0.564068	-0.498655	-0.931694	0.674684	0.803392	0.194183	0.960728	0.139825	-0.559035	0.283854	-0.13681	0.533193	2169.6	2169.6	2409.6	38	52.8	-0.278419	-0.148969
25	YES	25	68	84.4	1040.4	1040.4	13.2669	130.643	33.46	2.46	13.614	0.195	1.03	62.025	1.097	5.04542	42	27	24	68	-0.469	0.461	NA	NA	-0.227	0.274	-0.378042	-0.0309741	-0.0585587	-0.858	-1.09104	-0.926131	-1.00454	0.760935	0.608805	1.01238	-0.398577	-1.21948	0.337037	-0.320713	-0.086574	1.23604	1040.4	1040.4	1040.4	17	30.6	-0.139209	-0.949681
26	YES	26	612	90.4	1008.8	1008.8	14.0059	121.715	34.17	2.767	12.349	0.190862	0.73378	52.173	0.853152	5.60773	59	80	40	3012.92	-0.508	0.331	-0.501938	-0.728443	0.857	-0.123	-0.657134	0.0323425	-0.514792	-0.143	-0.559341	-0.474855	-1.17718	0.485256	0.911947	0.970142	0.68284	-0.138063	0.0920859	0.261047	-0.234186	0.430216	2317.5	2078.3	5751.8	49	47.25	-0.0245665	-0.0232763
27	YES	27	328	113.4	2558.4	2558.4	17.9948	96.6033	32.61	3.654	8.924	0.220849	1.51035	90.7712	1.57469	2.99821	55	73	70	344	-0.636	0.49	-0.85405	-0.224578	-0.275	0.174	-0.149695	0.209927	-0.276187	0.572	-1.11616	-0.576682	-0.580807	0.687014	1.07246	0.453582	0.773309	-0.0475947	0.126711	0.0205255	0.0888405	0.650823	2924.4	2924.4	2619.4	53	46.45	-0.237475	-0.495013
28	YES	28	1005	120.2	19227.6	19227.6	14.7154	122.286	35.05	3.369	10.404	0.21404	1.3821	46.8806	1.28525	4.26749	70	72	90	2553.99	-0.489	0.458	-0.621831	-0.839419	-0.643	0.413	-0.532812	0.12618	-0.833806	-0.4	-1.12609	-0.553527	-0.782696	1.67802	0.935612	0.732646	0.19017	-0.630734	0.559628	0.181228	-0.0477524	0.950419	21002.4	19278.6	19563.6	269	61.5	-1.36753	-0.828643
29	YES	29	96	88.4	1339.2	1339.2	12.3725	159.448	34.47	1.601	21.53	0.131822	1.28197	54.185	0.998894	3.36556	47	42	20	133.161	-0.263	0.149	-0.734017	-0.162113	-0.16	0.405	-0.574675	-0.00210458	-0.083031	-0.257	-0.877726	-0.502845	-0.606924	0.86971	1.20035	0.44189	0.701493	-0.119411	-0.520998	0.563181	0.0205572	0.592212	1379.2	1379.2	1819.2	32	41.6	-0.245664	-0.0496562
30	YES	30	60	70.8	1320	1320	8.49594	192.667	37.23	1.089	34.187	0.0831594	1.21048	32.686	0.553933	4.16321	32	43	27	139.2	0.296	-0.087	-0.600279	0.116605	0.603	-1.384	0.33491	0.0386681	-0.0506926	0.143	-0.846748	-0.418606	-0.774009	0.722252	1.06494	1.15718	0.227128	-0.593775	0.281042	0.00765854	0.28106	0.762936	1437.5	1437.5	3258.75	27	55.775	-0.188342	0.0923302
31	NO	31	130	107.6	1149.2	1149.2	12.5915	131.727	35.69	2.186	16.327	0.131447	0.561237	41.0474	0.978341	5.75264	42	35	36	280	-0.402	0.737	-0.240494	-0.547892	-0.387	0.577	NA	NA	NA	NA	NA	NA	NA	NA	NA	NA	NA	NA	NA	NA	NA	NA	1149.2	1149.2	2277.95	13	81.825	NA	NA
32	YES	32	144	110.2	1638	1638	20.5854	103.653	32.76	2.81	11.658	0.193931	1.18705	72.4483	1.11039	3.62735	61	54	38	232.615	-1.184	0.873	0.29756	-0.859605	-0.404	0.367	0.121785	-0.0013826	-0.124109	-0.6	-1.00344	-0.811024	-0.768297	1.40595	1.13402	0.592199	0.178991	-0.641912	0.582864	0.250681	0.079589	0.779143	1673.25	1673.25	2484	40	38.625	-0.311174	-0.104744
33	YES	33	80	95	2080.8	2080.8	15.4379	122.399	34.07	2.043	16.676	0.194732	1.70718	139.1	0.963733	4.91473	44	39	21	128.889	-0.388	0.426	NA	NA	0.198	0.076	-0.668129	-0.00809743	-0.0681728	-0.286	-0.949649	-0.94788	-1.0238	1.10098	1.10591	0.980014	1.30755	0.486648	0.0970283	0.346404	-0.110728	0.681487	2083.47	2083.47	2139.47	37	30.2333	-0.286608	-0.85554
34	YES	34	51	72.8	1820.4	1820.4	14.3597	111.948	33.14	2.174	15.244	0.142166	0.988051	210.097	1.08558	5.82103	27	22	11	55.1351	-0.482	0.795	NA	NA	-0.255	0.261	-0.299389	0.00368773	-0.0437005	-0.114	-0.768863	-0.566658	-1.2661	0.637951	1.03878	0.52098	0.426266	-0.394637	-0.170442	0.143004	-0.222434	0.74546	1824.07	1820.4	1820.4	38	26.4333	-0.294797	-0.706571
35	YES	35	108	75	158.4	158.4	15.0899	127.691	36.36	2.238	16.247	0.141032	1.78268	47.5672	0.649191	4.75322	36	46	29	108	-1.017	0.676	-0.458482	-0.290104	-0.145	0.024	-0.0913391	0.0224803	-0.0926451	0.2	-0.776015	-0.774888	-1.01384	0.84348	1.09421	-0.190035	1.38366	0.562761	0.22358	0.0250007	0.125697	0.666742	158.4	158.4	158.4	18	4.4	-0.147398	-0.136555
36	YES	36	70	67.6	389.62	556.6	13.5877	158.562	37.61	2.067	18.195	0.166977	2.2083	68.8529	0.535213	3.631	55	31	39	197.273	-0.672	0.306	-1.32311	-0.781008	-0.25	0.26	0.339985	0.053419	-0.0594327	-0.0572	-0.711701	-0.686893	-0.726553	0.865176	1.01674	0.646551	0.912961	0.092058	0.189904	0.240672	0.089147	0.700257	669.933	502.953	1689.93	13	53.6333	-0.0736991	0.0941403
37	NO	37	275	77.4	2784.6	2784.6	10.5113	173.957	37.73	1.877	20.101	0.153602	0.91257	49.4337	0.698248	5.74568	42	65	48	393.627	-0.162	0.367	-0.517075	-0.72204	-0.245	0.361	NA	NA	NA	NA	NA	NA	NA	NA	NA	NA	NA	NA	NA	NA	NA	NA	2784.6	2784.6	4269.6	51	61.05	NA	NA
38	NO	38	105	67.6	828	1035	11.3107	146.312	33.52	2.12	15.811	0.176143	1.69265	52.5866	0.840282	5.13216	48	49	28	134.4	-0.092	0.711	-0.096691	-0.92102	-0.252	0.261	NA	NA	NA	NA	NA	NA	NA	NA	NA	NA	NA	NA	NA	NA	NA	NA	1035	828	1187.6	25	46.9	NA	NA
39	NO	39	64	83	646.2	646.2	14.0592	136.249	37.03	2.388	15.507	0.204795	1.89917	59.453	1.03459	4.4429	30	36	28	64	-0.412	0.838	-1.321	-0.705194	-0.227	0.227	NA	NA	NA	NA	NA	NA	NA	NA	NA	NA	NA	NA	NA	NA	NA	NA	646.2	646.2	646.2	9	NA	NA	NA
40	YES	40	999	101.4	6071.04	15177.6	13.2154	127.553	35.24	2.599	13.559	0.163743	1.45232	57.3888	0.885556	3.73307	67	66	64	1236.67	-0.527	0.586	-1.14125	-0.252186	-0.342	0.316	-1.46904	0.521888	-0.868766	0.314	-1.04087	-0.533772	-0.747816	0.65562	1.02727	0.0227164	0.794149	-0.026754	-0.0488413	0.184107	-0.364034	0.993954	20041.7	6096.04	15472.6	253	50.45	-1.98988	-0.929508
41	YES	41	888	86.8	13120.8	21868	13.937	107.457	33.73	2.358	14.304	0.170194	1.30033	95.1332	1.30621	5.02652	90	77	110	1337.77	-0.521	1.123	0.307324	-0.693231	-0.263	0.363	-0.690118	-0.269891	-0.770877	-0.343	-1.00867	-1.01234	-1.05996	0.789835	0.973818	0.0807411	1.22107	0.400163	0.46955	0.332584	0.0499811	0.869444	22085.2	13233.6	24800.8	314	53.6	-2.47302	-0.540014
42	YES	42	1680	100.4	5393.92	6742.4	15.952	115.169	35.41	3.805	9.306	0.191155	1.74576	57.3172	1.1825	5.33147	72	92	90	2460	-0.628	1.514	-1.11479	-0.665243	-0.846	0.507	-0.891825	0.257356	-1.46222	0.0286	-1.012	-0.953303	-1.14702	1.27984	1.11783	-0.892914	1.08142	0.260516	0.149979	0.299874	-0.00534498	0.984686	7043.4	5694.92	8978.4	119	51.6	-0.859823	-0.266904
43	YES	43	147	97.4	1825.2	2028	13.1967	115.186	31.72	2.048	15.488	0.116933	0.562528	38.9061	1.0694	4.46054	40	30	67	220.5	-0.311	1.031	0.606368	-0.0290596	0.28	0.028	-0.274017	-0.0208452	-0.127605	0.0286	-1.03182	-0.774388	-0.92055	0.787696	1.00678	1.05736	0.849155	0.0282518	-0.0645024	0.378937	0.152724	0.851436	2057.4	1854.6	2410.2	27	53.7	-0.20472	-0.754158
44	NO	44	90	79.6	1324.8	1324.8	10.7387	169.984	33.49	1.812	18.482	0.120932	0.600587	77.0965	1.13281	5.42439	42	21	20	90	NA	NA	NA	NA	NA	NA	NA	NA	NA	NA	NA	NA	NA	NA	NA	NA	NA	NA	NA	NA	NA	NA	1324.8	1324.8	1324.8	18	NA	NA	NA
45	NO	45	180	98.6	600	600	9.84615	221.469	38.98	1.658	23.51	0.110079	0.533315	66.1724	0.809821	4.67445	60	62	39	180	NA	NA	NA	NA	NA	NA	NA	NA	NA	NA	NA	NA	NA	NA	NA	NA	NA	NA	NA	NA	NA	NA	600	600	600	12	NA	NA	NA
46	YES	46	180	128.6	1739.52	2899.2	11.8784	138.279	32.07	2.773	11.565	0.175164	1.39116	70.5435	0.854423	3.95259	50	65	43	354.375	-0.182	0.863	-0.331544	-0.877319	-0.956	1.104	-0.268943	0.241613	-0.155574	0.657	-1.10884	-1.12351	-0.822395	1.09358	1.14673	0.642332	0.904686	0.083783	0.684023	-0.0391561	0.0694702	0.898775	3112.4	1739.52	2899.2	34	49.1	-0.245664	-1.4928
47	YES	47	288	102.4	4096	5120	9.64957	152.427	30.19	2.199	13.729	0.126398	0.691769	40.2942	2.18287	3.93412	37	63	48	387	0.537	-0.056	-0.0834237	0.039838	0.324	0.231	-0.948912	0.208554	-0.249967	0.286	-1.14996	-1.11214	-0.676327	0.952687	0.762194	0.923663	0.613018	-0.207886	-0.52728	0.15549	-0.441744	0.821264	5174.25	4101.25	5235.5	65	67.125	-0.515894	-0.39958
48	NO	48	357	94	2222	4444	12.5732	164.273	36.32	3.92	9.265	0.296954	1.77171	79.2373	1.03201	3.96393	47	42	32	519.273	-0.372	0.414	-1.07883	-2.10416	-1.619	1.194	NA	NA	NA	NA	NA	NA	NA	NA	NA	NA	NA	NA	NA	NA	NA	NA	4444	2222	5252.33	55	56.5667	NA	NA
49	NO	49	44	86.4	2750.4	2750.4	13.9562	146.934	37.2	2.244	16.578	0.190258	1.89454	63.489	0.916855	4.75239	32	21	23	52.5556	-0.354	0.506	-1.42108	-1.06667	-0.695	1.2	NA	NA	NA	NA	NA	NA	NA	NA	NA	NA	NA	NA	NA	NA	NA	NA	2750.4	2750.4	2757.4	36	38.7	NA	NA
50	YES	50	110	90.8	1738.8	1738.8	19.1179	121.626	37.22	4.096	9.087	0.37641	2.56428	97.8236	1.13213	7.45588	29	48	27	275	-1.317	0.468	-2.09026	-2.50094	-1.076	0.466	-0.182678	0.17434	-0.0943931	0.829	-0.974799	-0.909132	-1.5175	1.43533	1.04806	0.693377	0.322452	-0.498451	0.511558	0.472402	-0.0839123	0.925582	2280.8	1757.6	2331	44	42.2	-0.327552	-0.328974
51	NO	51	26	107	1825.2	1825.2	12.6326	182.013	37.22	1.83	20.339	0.196722	1.86725	56.2493	1.23812	7.04073	51	23	19	18	-0.606	0.353	-1.28276	-0.371047	-0.075	0.139	NA	NA	NA	NA	NA	NA	NA	NA	NA	NA	NA	NA	NA	NA	NA	NA	1825.2	1825.2	1825.2	26	NA	NA	NA
52	YES	52	510	107.2	892.8	2976	13.0605	164.356	35.09	2.191	16.016	0.143796	1.63884	50.5306	0.989529	3.62357	61	68	63	573.75	-0.231	1.022	-0.840547	-0.739554	-0.607	1.248	-0.804292	0.844928	-0.443123	0.972	-1.41491	-1.08306	-0.589823	1.58233	0.993144	0.0441805	1.41501	0.594109	0.792891	0.440631	-0.034904	0.944751	3586.5	909.3	3009	51	50.25	-0.368496	-0.706053
53	YES	53	84	92.6	302.4	1512	13.9655	137.509	34.13	3.673	9.292	0.288358	1.50043	113.75	1.73171	3.33596	60	31	31	245	0.344	0.364	-0.476043	-0.596921	-0.358	0.343	0.0418638	0.282905	-0.0664248	0.657	-0.878198	-0.638939	-0.722381	0.516839	1.02037	-0.0373018	1.349	0.528094	-0.581611	0.1208	-0.0973602	0.90891	2418.4	758.4	4134	32	76.55	-0.131021	0.0605191
54	YES	54	144	70.6	2131.44	5328.6	17.219	131.391	33.56	2.788	12.037	0.11791	0.81727	54.8935	1.13596	4.36089	73	118	55	144	-0.499	0.63	NA	NA	-0.187	0.352	0.0270635	0.442324	-0.0541886	0.143	-0.924505	-1.06275	-0.929489	0.896991	0.854292	0.688664	0.879918	0.0590148	-0.191665	0.0749713	-0.350467	0.87806	5328.6	2131.44	5328.6	83	32.1	-0.67967	-0.996233
55	YES	55	460	118.2	15372	38430	15.3592	107.421	27.96	2.247	12.443	0.145257	1.3434	48.9318	1.67126	2.40967	100	156	145	729.429	-0.774	0.448	-0.716288	-0.39565	-0.254	0.255	-0.629225	1.16224	-0.311148	-0.8	-1.07865	-0.648319	-0.401372	0.763968	1.06049	-0.35582	0.465155	-0.355748	-0.671697	-0.146884	0.352347	0.791463	44794.8	21653.6	50812	454	85.5	-2.01444	-0.754158
56	YES	56	196	86.2	534.6	1782	14.6407	131.411	33.82	2.466	13.715	0.114917	0.905342	37.3745	1.00923	3.14266	64	48	67	769.481	-0.458	0.474	-0.342594	0.229638	0.426	-0.097	-0.304464	0.414611	-0.124109	0.629	-1.05137	-0.804928	-0.531921	0.858751	0.841576	0.491045	0.9155	0.0945971	-0.461312	0.369554	-0.20809	0.761392	2316.6	826.2	2208.6	81	40.2	0.221097	-1.08003
57	YES	57	48	87.8	2331.6	2331.6	17.0225	108.016	31.81	2.482	12.816	0.124118	1.58126	60.9577	1.42218	6.69184	44	43	23	120.828	-1.111	1.057	-1.20559	-0.310646	-0.311	0.39	0.140392	0.0473058	-0.0367084	-0.143	-0.875464	-0.85086	-1.3792	0.505998	1.04908	0.963681	0.723442	-0.0974616	-0.170616	-0.100179	-0.0054165	0.88911	2333.6	2333.6	2346.27	35	40.3667	-0.188342	-1.24245
58	YES	58	64	112	1390.8	1854.4	14.2504	148.555	34.14	1.602	21.311	0.105432	1.55181	85.5507	0.721952	4.22104	46	13	13	124.632	-0.568	0.767	-0.736857	0.112196	0.534	-0.46	-0.482068	0.056892	-0.0533146	0.114	-1.12387	-1.0121	-0.893457	0.35111	0.76626	0.22133	-0.415551	-1.23645	0.00652909	0.383597	-0.45912	0.831298	1935.8	1396.2	1886.8	22	51.7	-0.131021	-1.54866
59	YES	59	170	78.4	1276	1276	14.0134	158.891	34.06	2.587	13.166	0.166114	1.22384	77.5054	0.734689	2.9042	55	32	28	625.909	-0.645	0.19	-0.616095	-0.189808	-0.273	0.429	0.224542	0.348152	-0.147708	0.772	-0.736616	-0.770166	-0.601843	0.723349	0.997247	0.412094	1.09862	0.277714	0.604369	0.139038	-0.25218	0.804248	1279.75	1276.5	1305.5	23	30.875	-0.171965	-0.841833
60	YES	60	196	104.4	5212.6	5212.6	13.425	138.937	32.15	3.117	10.314	0.173489	0.738862	54.5665	1.94745	6.32159	50	40	31	225.254	-0.552	0.718	-0.3939	-0.738563	-0.648	0.708	-0.527737	0.398926	-0.169558	0.314	-0.925906	-0.964999	-1.33873	0.623486	0.91506	0.675397	1.15443	0.333527	-0.23635	0.348902	-0.28403	0.786508	5243.4	5212.6	5212.6	69	46.6	-0.532271	-0.968302
61	YES	61	72	142.2	386	386	10.7582	132.514	30.08	1.999	15.048	0.123026	0.714949	60.0671	1.4899	5.5994	58	31	36	158.4	-0.267	0.385	-0.24368	-0.247536	-0.195	0.59	-1.66694	0.257957	-0.0611807	0.686	-0.92476	-0.786524	-0.988115	0.774557	1.09612	1.4129	0.543502	-0.277402	-0.378154	-0.162911	0.167861	1.04561	490	386.5	389	6	65.8	-0.0327552	-0.73864
62	YES	62	400	89	1066.8	1066.8	12.7522	109.51	29.93	2.531	11.825	0.152076	1.2587	83.1573	0.989909	5.07678	49	60	36	1200	0.335	0.379	-1.15609	-0.338599	0.92	-0.165	-0.730713	0.105536	-0.346982	0.372	-0.666525	-0.723884	-1.03349	0.442522	0.947883	0.325593	0.436246	-0.384657	0.0552109	0.0929	0.0061726	0.825143	1248.4	1212	2422	17	63.6	-0.0900767	-0.471737
63	YES	63	66	86.8	245.6	491.2	10.1622	129.479	27.89	2.076	13.434	0.161687	0.990529	50.7782	1.15167	5.05144	51	33	23	115.5	-0.172	0.43	-0.201046	-0.578535	-0.153	0.216	-0.438935	0.00187689	-0.0568106	-0.0286	-0.693882	-0.629003	-0.706356	0.614855	0.844596	0.391107	0.818971	-0.00193193	-0.00232549	0.308054	0.142337	0.800127	665.1	294.1	782.2	9	65.85	-0.0573217	-0.321216
64	YES	64	275	82.6	2174.4	2718	14.9461	143.724	32.54	2.16	15.065	0.172	1.373	66.375	1.219	4.08641	61	75	48	715	-0.184	0.216	NA	NA	0.731	-0.4	-0.319687	0.0481316	-0.236857	0.257	-0.960289	-0.434432	-0.696229	0.493891	0.541246	-0.485446	0.885594	0.0646905	-0.514332	0.481176	0.487236	0.661401	3043	2187.73	2958	49	37	-0.335741	-0.93106
65	YES	65	812	113	8890.2	8890.2	13.0957	117.512	32.83	3.037	10.81	0.175645	0.777712	66.247	1.0654	4.80467	82	81	87	1993.09	-0.914	0.557	-0.511595	-0.967408	-1.121	1.025	-0.279092	0.0918346	-0.641523	-0.0858	-0.787259	-0.41755	-0.838499	1.06517	0.935349	0.315429	1.61609	0.795188	-0.185464	0.367799	-0.158302	0.800037	8890.2	8890.2	8890.2	177	44.9	-0.171965	-1.39349
66	YES	66	500	112.2	2069.04	6896.8	16.3702	140.002	31.31	2.855	10.967	0.124489	0.67508	48.9525	1.03958	4.68286	74	71	62	2155.41	-1.103	0.227	-0.392378	-0.323543	-0.906	0.738	-0.436398	0.226209	-0.426517	-0.143	-0.819502	-0.746688	-0.960562	0.629822	0.903377	0.231604	1.65396	0.833056	-0.0633291	0.347025	0.47414	0.746239	7908.8	2489.04	15471.8	86	68.1	-0.507705	-1.02727
67	YES	67	64	70.4	1387.2	1387.2	11.5911	126.314	31.34	2.178	14.389	0.151338	1.14559	47.5048	0.846643	5.07031	54	55	30	136	0.079	0.195	-0.285754	0.411482	1.381	-0.502	0.243571	0.208358	-0.0480705	0.0572	-0.751081	-0.296054	-1.054	0.898904	1.03977	0.0548067	0.905516	0.0846126	-0.08291	0.318597	0.0164063	0.653292	1489.2	1489.2	1693.2	33	34.5667	-0.122832	-0.721054
68	YES	68	156	118.4	176.04	1173.6	15.3617	102.563	32.33	2.564	12.609	0.136569	1.16669	70.9716	1.0797	5.29652	52	32	28	390	-0.992	0.78	-0.9095	-0.502465	-0.67	0.594	-0.106562	0.368664	-0.130227	1.23	-0.875346	-0.727901	-1.14394	0.916434	1.08621	-0.45609	1.05797	0.237066	0.0819724	0.0571075	-0.0730525	0.832323	1463	429.44	1825.2	19	68.5	-0.0409439	-1.00244
69	YES	69	432	103.6	1447.68	3619.2	17.1079	124.636	35.07	2.541	13.802	0.180474	1.4269	68.5966	0.979123	4.25709	60	74	41	549	-0.748	0.432	NA	NA	-0.341	0.466	-0.197901	0.0367003	-0.356596	-0.0572	-0.967591	-0.646296	-0.871363	0.646814	0.973567	0.0276772	1.48433	0.663423	0.0799842	0.37934	0.241822	0.904475	3619.2	1447.68	3619.2	61	37.7	-0.286608	-1.17003
70	YES	70	1419	109.2	1644	4110	12.8419	135.842	32.82	2.573	12.756	0.138538	0.609041	45.4877	1.35504	4.72334	74	102	79	5108.4	-0.719	0.508	-0.287441	-0.441838	-0.488	0.638	-0.339985	0.298826	-1.11349	-0.429	-0.824053	-0.964383	-0.966149	0.617586	0.947541	0.0128326	0.813651	-0.00725238	-0.115895	0.308109	0.0929398	0.704814	5546	1760	4266	220	36.6	0.573216	-1.11106
71	YES	71	620	112.667	452.767	2263.83	11.0206	151.1	31.06	2.13	14.582	0.0931655	0.730082	53.968	0.654834	3.79383	73	50	30	1886.38	-0.556	0.113	-0.365219	0.0290711	-0.401	0.388	-1.15865	0.296752	-0.452737	-0.429	-0.847045	-0.527701	-0.754091	0.800906	0.92546	-0.33116	0.183453	-0.63745	-0.187813	0.256687	0.171796	0.570885	3164.67	452.767	2263.83	143	33.6667	0.401251	-1.04486
72	YES	72	285	90	561	1870	15.635	117.591	32.66	2.895	11.282	0.186375	0.890872	47.1931	1.30255	4.54295	66	56	40	1232.21	-0.957	0.408	-0.508036	-0.857824	-0.741	0.673	0.139546	0.392084	-0.1984	0.915	-0.535732	-0.455834	-0.815578	0.746737	1.00053	-0.605074	0.295857	-0.525046	-0.0616018	0.258565	0.177681	0.805715	2972	1286	3282.5	92	37	0.196531	-0.558636
73	YES	73	504	112	2693.04	3847.2	16.4203	137.094	30.04	2.313	12.987	0.109863	0.78021	52.5827	1.47852	3.91033	76	81	52	888	-0.622	0.384	-0.0316028	0.956812	0.557	-0.136	-0.676586	0.102501	-0.351352	-0.0572	-0.939547	-0.793877	-0.844098	0.403659	0.955122	-0.492457	0.126239	-0.694664	0.278633	0.252886	-0.167923	0.857723	6418.13	5146.37	6300.53	74	85.5333	-0.0818879	-0.27518
74	YES	74	2624	117.2	17640	22050	15.7963	126.598	33.78	2.973	11.362	0.170693	0.698659	49.9454	0.916972	3.6909	63	102	101	2731	-0.911	0.32	-0.407337	-0.682221	-0.669	0.418	-0.449084	0.538854	-2.20688	0.972	-0.802046	-1.05044	-0.802785	0.676919	0.91801	-0.0061776	0.158332	-0.662571	-0.0667311	-0.132767	-0.0312602	0.921976	29967.8	25287.8	22745.2	324	88.225	-1.03179	-0.340612
75	YES	75	416	93.6	4188.16	5235.2	13.0538	120.514	29.26	1.831	15.98	0.109435	0.514309	37.9052	1.73538	4.12232	65	49	55	2288	-0.789	0.823	-0.105625	0.0200405	-0.353	0.822	0.365356	0.496422	-0.299785	0.6	-0.649378	-0.593096	-0.876042	0.482677	0.922864	-1.23025	0.51803	-0.302873	0.22315	0.316421	-0.123807	0.522125	9779.45	8732.41	23163.2	137	72.025	0.073699	-0.30337
76	YES	76	484	94.6	4994.88	6243.6	16.6617	141.923	34.32	2.511	13.668	0.193587	1.95962	46.7774	0.662319	5.14259	65	51	62	911.721	-0.647	0.335	-1.52816	-1.06233	-0.575	0.806	0.111637	0.219883	-0.386312	0.172	-0.871356	-0.737043	-1.11854	0.597773	1.09043	-0.0209941	0.252292	-0.568611	0.0649913	0.311795	-0.0167691	0.648169	10482.8	8270.88	12171.6	128	80.9	-0.360307	-0.0900025
77	YES	77	112	93.8	2215.62	2461.8	14.05	142.769	40.42	4.119	9.813	0.16427	1.02089	96.5241	1.01247	3.59245	51	60	34	210.424	-0.589	0.186	-0.477738	-0.404881	-1.818	1.033	-0.48545	-0.0038812	-0.0760389	0.314	-0.86236	-0.597786	-0.781369	0.987396	1.01052	-0.436898	0.630681	-0.190222	0.464096	-0.0185789	-0.120946	0.806821	3678.2	2923.95	3283.47	58	60.7	-0.0655104	-0.611396
78	YES	78	1102	135.5	565.5	2262	14.5797	141.503	30.83	2.46	12.532	0.0987351	0.804484	39.6698	1.29086	3.0376	63	64	59	3489.67	-0.966	0.311	-0.530285	-0.171135	-0.622	0.693	-0.993736	0.698757	-0.905474	0.943	-0.654187	-0.218293	-0.66069	0.53064	0.93797	-1.36412	0.0498331	-0.77107	-0.203595	0.22668	-0.0839861	0.878903	10252	6923.5	9776	102	102.25	0.245664	-0.183626
79	YES	79	1472	134	358.8	897	14.4713	137.684	33.31	2.394	13.914	0.157272	0.890602	57.2802	1.06689	4.0091	66	86	108	2626.95	-0.699	0.827	-0.558398	-0.842039	-0.792	1.664	-0.375505	0.635699	-1.24109	0.829	-0.832647	-0.62827	-0.747757	1.08416	0.813759	0.323407	-0.164696	-0.985599	-0.263485	0.273373	0.0118432	0.771527	917.4	358.8	897	116	7.1	-0.114643	-0.207937
80	YES	80	5504	93.4	7158.6	11931	18.3272	127.913	30.23	2.542	11.892	0.163301	1.27466	55.4485	1.42379	4.91673	72	120	112	20968.9	-1.086	0.48	-0.990607	-0.890307	-0.948	1.409	-0.360282	0.464583	-4.54398	-0.0286	-0.721275	-0.597081	-1.06074	0.948409	0.987857	0.326996	0.345124	-0.475779	-0.0237256	0.215983	-0.235806	0.845926	20227	13502.6	23911.8	510	42.7	0.818879	-0.481047
81	YES	81	1184	103.6	4476.36	6394.8	13.571	128.137	30.82	2.719	11.335	0.14561	0.738758	57.2323	1.04247	5.46778	72	75	58	1946.3	-0.926	0.261	-0.381615	-0.0157926	-0.762	0.61	-0.0558184	1.07978	-0.959663	-0.0572	-0.87845	-0.85675	-0.991333	0.814556	0.645683	1.15142	-0.319294	-1.1402	-0.224385	0.443886	-0.0908999	0.771682	9324	7098.96	9017.4	120	73.8	-0.212909	-0.558636
82	YES	82	928	91.8	7671.8	7671.8	15.9327	120.968	34.24	3.046	11.241	0.180867	2.41064	83.4088	0.894162	4.3732	52	70	69	1000.99	-0.354	0.785	-1.40889	-0.822396	-0.897	1.113	0.0304464	-0.0249907	-0.809333	-0.4	-0.964089	-1.12724	-0.923105	1.11435	1.18653	-0.687606	0.496364	-0.324539	0.0180168	0.0836674	0.0716239	0.82338	7744.3	7744.3	8179.3	90	79.35	-0.720614	-0.212592
83	YES	83	399	119.4	2197.92	3663.2	12.5319	116.317	29.47	2.233	13.197	0.192486	0.941615	54.0927	0.829737	4.20214	54	54	70	903	-0.443	0.476	-0.468826	-0.925433	-0.211	0.465	-0.786531	-0.0769964	-0.345234	-0.343	-0.717922	-0.813869	-0.896795	0.76499	1.01172	-0.563424	0.0849297	-0.735974	-0.0678544	0.268346	-0.125996	0.646527	4226	2327.52	5218.4	42	70.1	-0.278419	-1.17003
84	YES	84	494	119.8	14004.5	17505.6	11.8149	144.8	32.75	3.099	10.568	0.154039	1.15505	59.2704	0.798603	4.94752	65	92	78	785.107	-0.71	0.31	-0.372287	-0.800537	-0.959	0.695	-0.984433	0.367971	-0.402919	-0.2	-0.752348	-0.472655	-1.05773	1.15422	1.0027	-1.299	0.309587	-0.511317	0.171071	0.230439	-0.151969	0.733575	17571.6	14070.5	17703.6	201	53.1	-1.10549	-1.5859
85	NO	85	39	83.6	228	228	9.33601	198.614	35.46	1.336	26.542	0.158984	1.33667	67.9616	0.867061	3.92188	30	20	26	39	NA	NA	NA	NA	NA	NA	NA	NA	NA	NA	NA	NA	NA	NA	NA	NA	NA	NA	NA	NA	NA	NA	228	228	228	5	54.2	NA	NA
86	YES	86	66	88	1896.6	1896.6	10.3787	160.623	32.32	1.625	19.889	0.132358	0.919607	55.0142	0.660845	5.54431	52	45	61	95.5862	-0.398	0.785	0.325242	-0.160711	0.34	-0.293	-0.187753	-0.0331258	-0.0515666	3.83e-07	-0.846142	-0.771483	-1.19984	0.457991	0.837634	-0.304818	0.349572	-0.471332	0.166641	0.0357058	-0.123286	0.769059	2271.8	2129	2328.2	36	59.5	-0.180154	-0.183108
87	YES	87	740	116.6	633.1	1266.2	12.7845	130.716	30.2	1.74	17.356	0.102	0.731878	126.275	1.17235	4.3046	37	57	42	1650.77	-0.614	0.289	-0.213036	-0.0177014	-0.11	0.18	-1.03645	0.13784	-0.645019	0.143	-1.02044	-0.972824	-0.919564	0.827718	1.05529	0.0846306	1.06734	0.246438	0.150686	0.354326	0.132939	0.737837	1324.7	678.6	1994.2	14	77.95	-0.0982656	-0.603637
88	YES	88	323	96.6	2774	5548	12.8532	128.445	33.56	2.542	13.202	0.161005	0.520077	54.4466	0.658745	6.94576	56	67	59	709.75	-0.487	0.57	-0.252692	-0.594133	-0.942	1.211	-1.30412	0.309914	-0.280557	0.314	-0.813685	-0.892746	-1.50091	0.92936	0.983723	-1.27254	0.306629	-0.514274	0.0849432	0.342636	0.210931	0.831138	5548.2	2774.2	5566.2	77	36.6	-0.61416	-1.12969
89	NO	89	32	93.6	888.8	888.8	9.45894	159.766	35.25	1.667	21.146	0.10412	0.934027	84.6133	0.732936	6.67255	42	24	18	43.6364	-0.231	-0.025	-0.7116	-0.400529	-0.263	0.334	NA	NA	NA	NA	NA	NA	NA	NA	NA	NA	NA	NA	NA	NA	NA	NA	888.8	888.8	1004.8	11	55.65	NA	NA
90	YES	90	670	128.4	4500.58	5294.8	15.2713	133.059	34.91	2.463	14.174	0.146084	0.699426	61.3237	0.490609	4.59794	54	90	59	1199.52	-0.914	0.421	-0.0296978	-0.478246	-0.438	0.537	-0.974284	0.341593	-0.582965	-0.0858	-1.0558	-0.985048	-0.959008	0.833346	1.16416	-1.38326	0.143434	-0.67747	-0.0133787	-0.0604458	0.0965581	0.694122	5313.8	4519.58	5605.13	65	45.8667	-0.483139	-1.22693
91	NO	91	60	120.5	702.9	781	11.6921	126.253	30.86	1.763	17.504	0.0936007	0.808383	66.941	0.952058	6.12964	32	38	31	60	-0.379	0.349	-0.460764	-0.173416	-0.155	0.338	NA	NA	NA	NA	NA	NA	NA	NA	NA	NA	NA	NA	NA	NA	NA	NA	781	702.9	781	11	NA	NA	NA
92	YES	92	16	74.2	619.2	619.2	12.0098	108.588	28.56	2.034	14.041	0.157037	2.03975	152.608	1.10675	6.76752	38	15	10	24.8889	0.649	0.181	-1.00784	0.618518	1.617	-0.483	-0.131934	0.0209514	-0.0131102	0.229	-0.811977	-0.607109	-1.3231	2.07846	1.01869	-0.195003	-0.0406399	-0.861543	0.498628	0.0569384	0.565952	0.682676	619.2	619.2	619.2	10	34.4	-0.0655104	-1.06761
93	YES	93	96	81	1206.4	1206.4	10.9253	149.27	32.57	1.588	20.51	0.0952636	0.578836	117.684	0.891319	6.40812	45	35	26	120	-0.347	0.366	-0.0737585	-0.183706	0.07	0.055	-0.177604	-0.010832	-0.0821569	-0.2	-0.820003	-0.981619	-1.28071	1.04489	1.11129	-0.084794	0.824913	0.00400975	-0.390104	0.237212	0.000301245	1.04612	1237.9	1237.9	1332.4	17	53.45	-0.122832	-0.681225
94	YES	94	120	96.6	396.48	991.2	9.19407	162.011	34.02	1.405	24.214	0.0636078	0.411871	42.4157	0.547746	3.78158	43	51	28	154.286	-0.065	0.041	-0.1835	0.0652488	-0.25	0.698	-1.10622	-0.0182664	-0.104007	-0.0572	-1.19156	-0.825066	-0.811212	1.68078	1.10615	-1.12801	0.748399	-0.0725038	0.0527865	-0.363881	0.081184	1.18311	1031.8	396.48	991.2	15	36.85	-0.106454	-1.14365
95	YES	95	29	93.8	498	498	19.4396	101.863	32.22	3.844	8.382	0.137262	1.18109	49.7259	0.529346	4.30322	38	15	10	58	-0.637	0.699	0.515131	-0.040427	-0.964	0.76	-0.476993	0.0630665	-0.0244723	0.372	-0.750839	-0.938532	-0.935966	0.683746	1.06472	-0.763697	0.831422	0.0105189	-0.0860207	0.201074	-0.17119	0.759923	569	540	750	7	77	-0.0409439	-0.186212
96	NO	96	36	65.8	239.04	597.6	11.9206	128.692	33.93	1.993	17.025	0.186312	1.23265	202.104	0.772983	4.25786	39	27	23	36	NA	NA	NA	NA	NA	NA	NA	NA	NA	NA	NA	NA	NA	NA	NA	NA	NA	NA	NA	NA	NA	NA	662.4	239.04	597.6	12	NA	NA	NA
97	NO	97	35	89	435.6	435.6	14.9006	88.6062	44.82	4.669	9.599	0.191252	1.19501	80.631	0.742697	5.72802	40	16	21	46.6667	NA	NA	NA	NA	NA	NA	NA	NA	NA	NA	NA	NA	NA	NA	NA	NA	NA	NA	NA	NA	NA	NA	435.6	435.6	612.6	6	80.55	NA	NA
98	NO	98	672	80	2375.4	2375.4	12.0974	131.338	35.85	3.925	9.134	0.210775	1.73633	1327.35	0.654893	4.33833	82	70	77	672	NA	NA	NA	NA	NA	NA	NA	NA	NA	NA	NA	NA	NA	NA	NA	NA	NA	NA	NA	NA	NA	NA	2375.4	2375.4	2375.4	37	55.6	NA	NA
99	YES	99	1488	91.4	5247.84	8746.4	10.4555	126.464	31.1	2.43	12.798	0.223599	1.29369	82.6754	0.893672	3.7567	60	87	88	1641.93	-0.105	0.401	-0.564768	-1.27811	-0.664	1.044	-0.830509	-0.165842	-1.2979	0.0858	-0.785829	-0.935188	-0.771145	1.03562	1.05001	-0.460352	0.852987	0.032084	-0.362453	0.368509	-0.203737	0.591824	8888.4	5369.84	9234.4	119	61.3667	-0.925334	-0.435529
100	NO	100	320	109.4	1936	1936	11.6771	151.84	36.51	2.166	16.856	0.19137	0.681054	79.8176	0.538855	4.17207	72	66	50	654.545	NA	NA	NA	NA	NA	NA	NA	NA	NA	NA	NA	NA	NA	NA	NA	NA	NA	NA	NA	NA	NA	NA	1936	1936	2787	22	65	NA	NA
[truncated: 65 more columns]
