# Supplementary material for: Selection maintains a nonadaptive floral polyphenism
Source: Evol Lett. 2024 Apr 25;8(4):610–21. doi: 10.1093/evlett/qrae017 (PMC11291621; doi:10.1093/evlett/qrae017)
Supplement: qrae017_suppl_Supplementary_Dataset_S2 [file qrae017_suppl_supplementary_dataset_s2.xlsx]

## Sheet: Genotypes
ID	6-FAM Locus 185 - 1	6-FAM Locus 185 - 2		6-FAM Locus 031 - 1	6-FAM Locus 031 - 2		NED Locus 319 - 1	NED Locus 319 - 2		HEX Locus 393 - 1	HEX Locus 393 - 2		HEX Locus 2 Mmo212 - 1	HEX Locus 2 Mmo212 - 2		6-FAM Locus 3 Mmo235 - 1	6-FAM Locus 3 Mmo235 - 2		NED Locus 2 Mmo170 - 1	NED Locus 2 Mmo170 - 2
Mar_59_01	108	110		231	235		220	220		213	217		113	137		176	176		147	150
Mar_59_02	108	110		231	235		217	220		215	217		137	137		164	176		147	150
Mar_59_03	108	112		231	252		220	220		213	219		131	137		176	192		147	150
Mar_59_04	110	116		231	252		220	220		217	219		122	131		164	176		147	150
Mar_59_05	108	108		231	231		220	220		215	219		NA	NA		164	176		147	150
Mar_59_06	114	116		231	252		220	220		213	219		137	137		164	176		150	153
Mar_59_07	114	116		231	252		220	220		215	217		137	137		176	176		150	150
Mar_59_08	108	108		235	252		220	220		213	219		127	137		164	176		147	150
Mar_59_09	108	110		227	227		222	222		213	219		113	137		164	176		150	150
Mar_59_10	108	108		237	250		220	220		217	217		127	137		176	176		147	150
Mar_59_11	108	110		231	252		220	220		217	217		137	137		176	176		150	156
Mar_59_12	110	110		231	252		217	220		217	219		122	131		176	176		147	150
Mar_59_13	108	110		231	235		220	220		213	219		127	137		176	176		150	153
Mar_59_14	108	108		231	235		220	224		213	217		131	137		176	176		147	150
Mar_59_15	110	110		231	252		220	220		213	217		137	137		176	176		156	156
Mar_59_16	108	108		231	235		220	220		217	219		131	131		164	176		147	150
Mar_59_17	110	110		231	252		220	220		217	217		131	137		176	176		150	156
Mar_59_18	108	108		231	231		220	220		217	219		113	137		176	176		147	150
Mar_59_19	108	108		231	252		220	220		217	217		131	137		164	176		150	150
Mar_59_20	108	108		231	252		220	220		213	217		127	137		176	176		153	156
Mar_59_21	108	108		235	235		217	220		217	217		113	137		176	192		150	150
Mar_59_22	108	110		231	252		220	220		217	217		113	137		176	176		150	150
Mar_59_23	108	110		231	231		220	220		213	217		127	137		176	192		156	156
Mar_59_24	108	108		231	231		220	220		217	217		127	137		164	176		147	150
Mar_59_25	108	108		231	235		220	220		219	225		137	137		164	176		NA	NA
Mar_59_26	108	108		235	235		217	220		219	225		113	137		164	176		150	153
Mar_59_27	108	108		231	231		220	220		213	219		113	137		176	176		147	150
Mar_59_28	108	112		227	227		220	220		213	217		131	137		164	176		NA	NA
Mar_59_29	108	108		231	252		220	220		217	225		131	137		176	176		147	150
Mar_59_30	108	108		231	231		220	220		213	217		137	137		176	176		150	156
Mar_59_31	114	116		231	252		220	220		213	217		113	137		176	176		150	153
Mar_59_32	108	108		231	252		220	220		217	217		113	137		176	176		150	156
Mar_59_33	110	110		231	231		220	220		213	217		113	137		176	176		147	150
Mar_59_34	108	108		231	231		220	220		213	215		113	137		176	176		150	150
Mar_59_35	108	108		231	252		220	220		217	219		131	137		164	176		150	150
Mar_59_36	108	116		231	231		220	220		213	217		113	137		176	176		150	153
Mar_59_37	110	114		231	231		220	220		213	217		122	131		176	176		NA	NA
Mar_59_38	108	108		231	252		220	220		217	217		131	137		164	176		150	156
Mar_59_39	108	110		231	231		220	220		217	219		NA	NA		176	176		147	150
Mar_59_40	108	108		231	252		220	220		217	219		127	137		176	176		147	150
Mar_59_41	110	114		231	231		220	220		217	217		122	131		176	176		147	150
Mar_59_42	108	108		231	252		217	220		217	217		131	137		164	164		147	150
Mar_59_43	108	112		231	252		220	220		217	219		131	131		176	176		156	156
Mar_59_44	110	114		231	252		220	220		219	219		131	137		176	176		150	150
Mar_59_45	108	108		235	235		220	220		213	219		113	137		176	192		150	153
Mar_59_46	112	116		231	252		220	220		213	217		113	137		176	192		147	150
Mar_59_47	NA	NA		231	252		220	220		213	217		113	137		164	176		150	156
Mar_59_48	108	114		231	231		220	220		217	217		127	137		164	176		NA	NA
Mar_59_49	110	114		229	250		220	220		213	217		137	137		176	176		147	150
Mar_59_50	110	110		231	231		220	222		213	213		131	131		176	176		150	156
Mar_59_51	108	108		231	252		220	220		217	217		NA	NA		176	176		147	150
Mar_59_52	114	116		231	252		220	220		213	219		122	131		176	176		150	153
Mar_59_53	108	108		231	235		220	220		217	219		131	137		164	176		147	150
Mar_59_54	108	114		231	252		217	220		217	219		113	137		176	176		150	153
Mar_59_55	108	108		231	235		220	220		217	217		127	137		164	176		147	150
Mar_59_56	108	108		231	252		220	220		213	217		127	137		176	176		150	156
Mar_59_57	NA	NA		NA	NA		NA	NA					127	137		176	176		150	156
Mar_59_58	114	116		231	252		220	220		217	219		113	137		176	176		150	156
Mar_59_59	108	116		231	252		220	220		213	219		113	137		176	176		156	156
Mar_59_60	108	114		231	231		220	220		213	215		127	137		176	176		NA	NA
Mar_59_61	108	108		231	252		220	220		213	217		122	131		164	176		144	156
Mar_59_62	110	112		231	231		220	220		217	217		113	137		176	176		150	156
Mar_59_63	108	110		231	231		220	220		217	217		113	137		176	176		150	153
Mar_59_64	110	112		231	252		217	220		217	217		127	137		176	176		153	156
Mar_59_65	114	116		231	252		217	220		217	217		122	131		176	176		147	150
Mar_59_66	108	116		231	252		220	220		213	217		122	131		176	176		147	150
Mar_59_67	108	116		231	252		220	220		217	219		137	137		176	176		153	156
Mar_59_68	114	116		231	252		220	220		219	219		113	137		176	176		147	150
Mar_59_69	108	114		231	231		217	220		217	219		127	137		176	176		147	150
Mar_59_70	114	116		231	252		220	220		217	219		131	137		164	176		150	156
Mar_59_71	114	116		231	252		220	220		217	219		131	137		164	176		147	150
Mar_59_72	108	116		231	252		220	220		217	219		113	137		176	176		147	150
Mar_59_73	NA	NA		231	252		224	224		221	221		122	131		164	176		147	150
Mar_59_74	108	110		235	235		220	224		217	219		122	131		164	176		150	150
Mar_59_75	108	110		235	235		220	220		217	219		122	131		176	176		147	150
Mar_59_76	108	108		231	235		217	220		217	217		131	131		176	176		147	150
Mar_59_77	108	116		231	235		220	220		217	217		131	137		164	176		147	150
Mar_59_78	108	108		231	252		217	217		213	217		131	137		176	176		150	156
Mar_59_79	108	116		231	231		217	217		217	217		137	137		176	176		147	150
Mar_59_80	108	108		231	252		217	220		217	217		113	137		176	176		147	150
Mar_59_81	108	108		231	252		220	220		213	217		131	137		176	176		150	150
Mar_59_82	108	108		231	231		220	222		217	219		113	137		176	176		147	150
Mar_59_83	108	108		231	252		220	222		213	219		127	137		176	176		150	153
Mar_59_84	108	108		231	231		220	220		215	217		137	137		176	176		147	150
Mar_59_85	108	116		231	231		220	220		217	225		122	131		176	176		144	147
Mar_59_86	108	116		231	231		217	220		217	217		122	131		176	176		147	150
Mar_59_87	108	116		231	231		217	220		217	217		122	131		164	176		150	156
Mar_59_88	108	108		231	252		220	220		217	217		131	137		164	176		147	150
Mar_59_89	108	116		231	252		220	220		217	219		122	131		176	176		147	150
Mar_59_90	108	108		231	252		220	220		217	219		131	131		176	176		156	156
Mar_59_91	108	116		231	252		217	220		213	215		122	131		164	176		150	156
Mar_59_92	108	108		231	231		220	220		217	217		127	137		164	176		147	150
Mar_59_93	114	116		231	231		220	220		217	217		131	131		176	176		150	156
Mar_59_94	108	114		231	252		220	220		217	217		127	137		176	176		147	150
Mar_59_95	108	108		231	231		222	224		217	217		122	131		164	176		147	150
Mar_59_96	NA	NA		231	252		217	224		215	217		NA	NA		NA	NA		NA	NA

## Sheet: Metadatos
SSRs
Species:	Moricandia arvensis
Experiment:	MORE-02
Pop:	Mar59-19
Loci:	6-FAM Locus 185
	6-FAM Locus 031
	NED Locus 319
	HEX Locus 393
	HEX Locus 2 Mmo212
	6-FAM Locus 3 Mmo235
	NED Locus 2 Mmo170
NOTA	El individuo 57 y 95 no están totalmente genotipados. Los NA es que faltan,no que hayan salido mal

## Sheet: Flowering summer
Code	Indiv	Flowering_Summer
Mar591901		YES	1
Mar591902	2	YES	1
Mar591903	3	YES	1
Mar591904	4	YES	1
Mar591905	5	NO	2
Mar591906	6	NO	2
Mar591907	7	NO	2
Mar591908	8	NO	2
Mar591909	9	NO	2
Mar591910	10	YES	1
Mar591911	11	YES	1
Mar591912	12	NO	2
Mar591913	13	YES	1
Mar591914	14	YES	1
Mar591915	15	YES	1
Mar591916	16	NO	2
Mar591917	17	YES	1
Mar591918	18	YES	1
Mar591919	19	YES	1
Mar591920	20	YES	1
Mar591921	21	NO	2
Mar591922	22	YES	1
Mar591923	23	YES	1
Mar591924	24	YES	1
Mar591925	25	YES	1
Mar591926	26	YES	1
Mar591927	27	YES	1
Mar591928	28	YES	1
Mar591929	29	YES	1
Mar591930	30	YES	1
Mar591931	31	NO	2
Mar591932	32	YES	1
Mar591933	33	YES	1
Mar591934	34	YES	1
Mar591935	35	YES	1
Mar591936	36	YES	1
Mar591937	37	NO	2
Mar591938	38	NO	2
Mar591939	39	NO	2
Mar591940	40	YES	1
Mar591941	41	YES	1
Mar591942	42	YES	1
Mar591943	43	YES	1
Mar591944	44	NO	2
Mar591945	45	NO	2
Mar591946	46	YES	1
Mar591947	47	YES	1
Mar591948	48	NO	2
Mar591949	49	NO	2
Mar591950	50	YES	1
Mar591951	51	NO	2
Mar591952	52	YES	1
Mar591953	53	YES	1
Mar591954	54	YES	1
Mar591955	55	YES	1
Mar591956	56	YES	1
Mar591957	57	YES	1
Mar591958	58	YES	1
Mar591959	59	YES	1
Mar591960	60	YES	1
Mar591961	61	YES	1
Mar591962	62	YES	1
Mar591963	63	YES	1
Mar591964	64	YES	1
Mar591965	65	YES	1
Mar591966	66	YES	1
Mar591967	67	YES	1
Mar591968	68	YES	1
Mar591969	69	YES	1
Mar591970	70	YES	1
Mar591971	71	YES	1
Mar591972	72	YES	1
Mar591973	73	YES	1
Mar591974	74	YES	1
Mar591975	75	YES	1
Mar591976	76	YES	1
Mar591977	77	YES	1
Mar591978	78	YES	1
Mar591979	79	YES	1
Mar591980	80	YES	1
Mar591981	81	YES	1
Mar591982	82	YES	1
Mar591983	83	YES	1
Mar591984	84	YES	1
Mar591985	85	NO	2
Mar591986	86	YES	1
Mar591987	87	YES	1
Mar591988	88	YES	1
Mar591989	89	NO	2
Mar591990	90	YES	1
Mar591991	91	NO	2
Mar591992	92	YES	1
Mar591993	93	YES	1
Mar591994	94	YES	1
Mar591995	95	YES	1
Mar591996	96	NO	2
Mar591997	97	NO	2
Mar591998	98	NO	2
Mar591999	99	YES	1
Mar5919100	100	NO	2

## Sheet: Imput_file
Sample_ID	Phenotype	Locus_185.1	Locus_185.2	Locus_031.1	Locus_031.2	Locus_319.1	Locus_319.2	Locus_393.1	Locus_393.2	Locus_212.1	Locus_212.2	Locus_235.1	Locus_235.2	Locus_170.1	Locus_170.2
Mar_59_01	1	108	110	231	235	220	220	213	217	113	137	176	176	147	150
Mar_59_02	1	108	110	231	235	217	220	215	217	137	137	164	176	147	150
Mar_59_03	1	108	112	231	252	220	220	213	219	131	137	176	192	147	150
Mar_59_04	1	110	116	231	252	220	220	217	219	122	131	164	176	147	150
Mar_59_05	2	108	108	231	231	220	220	215	219	NA	NA	164	176	147	150
Mar_59_06	2	114	116	231	252	220	220	213	219	137	137	164	176	150	153
Mar_59_07	2	114	116	231	252	220	220	215	217	137	137	176	176	150	150
Mar_59_08	2	108	108	235	252	220	220	213	219	127	137	164	176	147	150
Mar_59_09	2	108	110	227	227	222	222	213	219	113	137	164	176	150	150
Mar_59_10	1	108	108	237	250	220	220	217	217	127	137	176	176	147	150
Mar_59_11	1	108	110	231	252	220	220	217	217	137	137	176	176	150	156
Mar_59_12	2	110	110	231	252	217	220	217	219	122	131	176	176	147	150
Mar_59_13	1	108	110	231	235	220	220	213	219	127	137	176	176	150	153
Mar_59_14	1	108	108	231	235	220	224	213	217	131	137	176	176	147	150
Mar_59_15	1	110	110	231	252	220	220	213	217	137	137	176	176	156	156
Mar_59_16	2	108	108	231	235	220	220	217	219	131	131	164	176	147	150
Mar_59_17	1	110	110	231	252	220	220	217	217	131	137	176	176	150	156
Mar_59_18	1	108	108	231	231	220	220	217	219	113	137	176	176	147	150
Mar_59_19	1	108	108	231	252	220	220	217	217	131	137	164	176	150	150
Mar_59_20	1	108	108	231	252	220	220	213	217	127	137	176	176	153	156
Mar_59_21	2	108	108	235	235	217	220	217	217	113	137	176	192	150	150
Mar_59_22	1	108	110	231	252	220	220	217	217	113	137	176	176	150	150
Mar_59_23	1	108	110	231	231	220	220	213	217	127	137	176	192	156	156
Mar_59_24	1	108	108	231	231	220	220	217	217	127	137	164	176	147	150
Mar_59_25	1	108	108	231	235	220	220	219	225	137	137	164	176	NA	NA
Mar_59_26	1	108	108	235	235	217	220	219	225	113	137	164	176	150	153
Mar_59_27	1	108	108	231	231	220	220	213	219	113	137	176	176	147	150
Mar_59_28	1	108	112	227	227	220	220	213	217	131	137	164	176	NA	NA
Mar_59_29	1	108	108	231	252	220	220	217	225	131	137	176	176	147	150
Mar_59_30	1	108	108	231	231	220	220	213	217	137	137	176	176	150	156
Mar_59_31	2	114	116	231	252	220	220	213	217	113	137	176	176	150	153
Mar_59_32	1	108	108	231	252	220	220	217	217	113	137	176	176	150	156
Mar_59_33	1	110	110	231	231	220	220	213	217	113	137	176	176	147	150
Mar_59_34	1	108	108	231	231	220	220	213	215	113	137	176	176	150	150
Mar_59_35	1	108	108	231	252	220	220	217	219	131	137	164	176	150	150
Mar_59_36	1	108	116	231	231	220	220	213	217	113	137	176	176	150	153
Mar_59_37	2	110	114	231	231	220	220	213	217	122	131	176	176	NA	NA
Mar_59_38	2	108	108	231	252	220	220	217	217	131	137	164	176	150	156
Mar_59_39	2	108	110	231	231	220	220	217	219	NA	NA	176	176	147	150
Mar_59_40	1	108	108	231	252	220	220	217	219	127	137	176	176	147	150
Mar_59_41	1	110	114	231	231	220	220	217	217	122	131	176	176	147	150
Mar_59_42	1	108	108	231	252	217	220	217	217	131	137	164	164	147	150
Mar_59_43	1	108	112	231	252	220	220	217	219	131	131	176	176	156	156
Mar_59_44	2	110	114	231	252	220	220	219	219	131	137	176	176	150	150
Mar_59_45	2	108	108	235	235	220	220	213	219	113	137	176	192	150	153
Mar_59_46	1	112	116	231	252	220	220	213	217	113	137	176	192	147	150
Mar_59_47	1	NA	NA	231	252	220	220	213	217	113	137	164	176	150	156
Mar_59_48	2	108	114	231	231	220	220	217	217	127	137	164	176	NA	NA
Mar_59_49	2	110	114	229	250	220	220	213	217	137	137	176	176	147	150
Mar_59_50	1	110	110	231	231	220	222	213	213	131	131	176	176	150	156
Mar_59_51	2	108	108	231	252	220	220	217	217	NA	NA	176	176	147	150
Mar_59_52	1	114	116	231	252	220	220	213	219	122	131	176	176	150	153
Mar_59_53	1	108	108	231	235	220	220	217	219	131	137	164	176	147	150
Mar_59_54	1	108	114	231	252	217	220	217	219	113	137	176	176	150	153
Mar_59_55	1	108	108	231	235	220	220	217	217	127	137	164	176	147	150
Mar_59_56	1	108	108	231	252	220	220	213	217	127	137	176	176	150	156
Mar_59_57	1	110	110	231	231	220	222	217	217	127	137	176	176	150	156
Mar_59_58	1	114	116	231	252	220	220	217	219	113	137	176	176	150	156
Mar_59_59	1	108	116	231	252	220	220	213	219	113	137	176	176	156	156
Mar_59_60	1	108	114	231	231	220	220	213	215	127	137	176	176	NA	NA
Mar_59_61	1	108	108	231	252	220	220	213	217	122	131	164	176	144	156
Mar_59_62	1	110	112	231	231	220	220	217	217	113	137	176	176	150	156
Mar_59_63	1	108	110	231	231	220	220	217	217	113	137	176	176	150	153
Mar_59_64	1	110	112	231	252	217	220	217	217	127	137	176	176	153	156
Mar_59_65	1	114	116	231	252	217	220	217	217	122	131	176	176	147	150
Mar_59_66	1	108	116	231	252	220	220	213	217	122	131	176	176	147	150
Mar_59_67	1	108	116	231	252	220	220	217	219	137	137	176	176	153	156
Mar_59_68	1	114	116	231	252	220	220	219	219	113	137	176	176	147	150
Mar_59_69	1	108	114	231	231	217	220	217	219	127	137	176	176	147	150
Mar_59_70	1	114	116	231	252	220	220	217	219	131	137	164	176	150	156
Mar_59_71	1	114	116	231	252	220	220	217	219	131	137	164	176	147	150
Mar_59_72	1	108	116	231	252	220	220	217	219	113	137	176	176	147	150
Mar_59_73	1	NA	NA	231	252	224	224	221	221	122	131	164	176	147	150
Mar_59_74	1	108	110	235	235	220	224	217	219	122	131	164	176	150	150
Mar_59_75	1	108	110	235	235	220	220	217	219	122	131	176	176	147	150
Mar_59_76	1	108	108	231	235	217	220	217	217	131	131	176	176	147	150
Mar_59_77	1	108	116	231	235	220	220	217	217	131	137	164	176	147	150
Mar_59_78	1	108	108	231	252	217	217	213	217	131	137	176	176	150	156
Mar_59_79	1	108	116	231	231	217	217	217	217	137	137	176	176	147	150
Mar_59_80	1	108	108	231	252	217	220	217	217	113	137	176	176	147	150
Mar_59_81	1	108	108	231	252	220	220	213	217	131	137	176	176	150	150
Mar_59_82	1	108	108	231	231	220	222	217	219	113	137	176	176	147	150
Mar_59_83	1	108	108	231	252	220	222	213	219	127	137	176	176	150	153
Mar_59_84	1	108	108	231	231	220	220	215	217	137	137	176	176	147	150
Mar_59_85	2	108	116	231	231	220	220	217	225	122	131	176	176	144	147
Mar_59_86	1	108	116	231	231	217	220	217	217	122	131	176	176	147	150
Mar_59_87	1	108	116	231	231	217	220	217	217	122	131	164	176	150	156
Mar_59_88	1	108	108	231	252	220	220	217	217	131	137	164	176	147	150
Mar_59_89	2	108	116	231	252	220	220	217	219	122	131	176	176	147	150
Mar_59_90	1	108	108	231	252	220	220	217	219	131	131	176	176	156	156
Mar_59_91	2	108	116	231	252	217	220	213	215	122	131	164	176	150	156
Mar_59_92	1	108	108	231	231	220	220	217	217	127	137	164	176	147	150
Mar_59_93	1	114	116	231	231	220	220	217	217	131	131	176	176	150	156
Mar_59_94	1	108	114	231	252	220	220	217	217	127	137	176	176	147	150
Mar_59_95	1	108	108	231	231	222	224	217	217	122	131	164	176	147	150
Mar_59_96	2	NA	NA	231	252	217	224	215	217	131	137	176	176	150	156
Mar_59_97	2	108	108	231	231	220	220	213	219	131	131	NA	NA	147	150
Mar_59_98	2	108	116	231	252	220	220	219	219	131	137	176	176	NA	NA
Mar_59_99	1	109	116	231	231	220	220	213	217	131	137	176	176	147	150
Mar_59_100	2	109	109	231	231	217	220	213	215	122	131	176	176	150	153

## Sheet: Metadata
Title:	Microsatellite genotypes for 100 individuals of population Mar59. Seven SSR loci
Project:	MORE-MS4-MORE02
Species:	Moricandia arvensis (L.) DC.
Family:	Brassicaceae
MS title:	The evolution and maintenance of non-adaptive floral polyphenism
Authors:	José M. Gómez, Adela González-Megías, Cristina Armas, Eduardo Narbona, Luis Navarro, Francisco Perfectti
Column
A	Sample_ID	label of each individual
B	Phenotype	Flowering in summer. 0= No, 1= yes
C	Locus_185.1	genotype of locus, in 2 column format (1)
D	Locus_185.2	genotype of locus, in 2 column format (2)
E	Locus_031.1	genotype of locus, in 2 column format (1)
F	Locus_031.2	genotype of locus, in 2 column format (2)
G	Locus_319.1	genotype of locus, in 2 column format (1)
H	Locus_319.2	genotype of locus, in 2 column format (2)
I	Locus_393.1	genotype of locus, in 2 column format (1)
J	Locus_393.2	genotype of locus, in 2 column format (2)
K	Locus_212.1	genotype of locus, in 2 column format (1)
L	Locus_212.2	genotype of locus, in 2 column format (2)
M	Locus_235.1	genotype of locus, in 2 column format (1)
N	Locus_235.2	genotype of locus, in 2 column format (2)
O	Locus_170.1	genotype of locus, in 2 column format (1)
P	Locus_170.2	genotype of locus, in 2 column format (2)
Missing data as NA
